# Supplementary material for: Ebola Virus GP Activates Endothelial Cells via Host Cytoskeletal Signaling Factors
Source: Viruses. 2022 Jan 13;14(1):142. doi: 10.3390/v14010142 (PMC8781776; doi:10.3390/v14010142)
Supplement: Supplementary file 1 [file viruses-14-00142-s001.zip]

Archive with 1 entries (1 files):
- viruses-1552458-supplementary.pdf
